# Supplementary material for: The Impact of Phototherapy on the Accuracy of Transcutaneous Bilirubin Measurements in Neonates: Optimal Measurement Site and Timing
Source: Diagnostics (Basel). 2021 Sep 20;11(9):1729. doi: 10.3390/diagnostics11091729 (PMC8466921; doi:10.3390/diagnostics11091729)
Supplement: Supplementary file 1 [file diagnostics-11-01729-s001.zip]

Archive with 1 entries (1 files):
- diagnostics-1337669-supplementary.pdf
